# Supplementary material for: ISWI1 complex proteins facilitate developmental genome editing in Paramecium
Source: Genome Res. 2025 Jan;35(1):93–108. doi: 10.1101/gr.278402.123 (PMC11789628; doi:10.1101/gr.278402.123)
Supplement: Supplement 3 [file Supplemental_Code_Postprocessing_IF.zip]

Archive with 34 entries (27 files):
- Postprocessing_IF/
- Postprocessing_IF/.DS_Store
- Postprocessing_IF/ISWI-GFP_KDs/
- Postprocessing_IF/ISWI-GFP_KDs/AddScalebar.ijm
- Postprocessing_IF/ISWI-GFP_KDs/ChangeColor.ijm
- Postprocessing_IF/ISWI-GFP_KDs/Crop.ijm
- Postprocessing_IF/ISWI-GFP_KDs/EnhanceSmooth.ijm
- Postprocessing_IF/ISWI-GFP_KDs/Merge.ijm
- Postprocessing_IF/ISWI-GFP_KDs/README.md
- Postprocessing_IF/Localization/
- Postprocessing_IF/Localization/4C-TIFgenerator.ijm
- Postprocessing_IF/Localization/4C-visualize.ijm
- Postprocessing_IF/Localization/CropScaleArrow.ijm
- Postprocessing_IF/Localization/README.md
- Postprocessing_IF/Localization/SavingStackSlices.ijm
- __MACOSX/
- __MACOSX/._Postprocessing_IF
- __MACOSX/Postprocessing_IF/
- __MACOSX/Postprocessing_IF/._.DS_Store
- __MACOSX/Postprocessing_IF/._ISWI-GFP_KDs
- __MACOSX/Postprocessing_IF/._Localization
- __MACOSX/Postprocessing_IF/ISWI-GFP_KDs/
- __MACOSX/Postprocessing_IF/ISWI-GFP_KDs/._AddScalebar.ijm
- __MACOSX/Postprocessing_IF/ISWI-GFP_KDs/._ChangeColor.ijm
- __MACOSX/Postprocessing_IF/ISWI-GFP_KDs/._Crop.ijm
- __MACOSX/Postprocessing_IF/ISWI-GFP_KDs/._EnhanceSmooth.ijm
- __MACOSX/Postprocessing_IF/ISWI-GFP_KDs/._Merge.ijm
- __MACOSX/Postprocessing_IF/ISWI-GFP_KDs/._README.md
- __MACOSX/Postprocessing_IF/Localization/
- __MACOSX/Postprocessing_IF/Localization/._4C-TIFgenerator.ijm
- __MACOSX/Postprocessing_IF/Localization/._4C-visualize.ijm
- __MACOSX/Postprocessing_IF/Localization/._CropScaleArrow.ijm
- __MACOSX/Postprocessing_IF/Localization/._README.md
- __MACOSX/Postprocessing_IF/Localization/._SavingStackSlices.ijm
