# Supplementary material for: ISWI1 complex proteins facilitate developmental genome editing in Paramecium
Source: Genome Res. 2025 Jan;35(1):93–108. doi: 10.1101/gr.278402.123 (PMC11789628; doi:10.1101/gr.278402.123)
Supplement: Supplement 3 [file Supplemental_Code_Postprocessing_IF.zip › Postprocessing_IF/ISWI-GFP_KDs/AddScalebar.ijm]

// get the path and the title of the current image
path = getDir("image");
imageTitle = getTitle();

//run scale bar
run("Scale Bar...", "width=10 height=15 thickness=15 font=50 color=Yellow background=None location=[Lower Right] horizontal bold");
run("Flatten");
saveAs("Tiff", path+File.separator+"Auto-scale-"+imageTitle);

selectWindow(imageTitle);
close();
