# Supplementary material for: ISWI1 complex proteins facilitate developmental genome editing in Paramecium
Source: Genome Res. 2025 Jan;35(1):93–108. doi: 10.1101/gr.278402.123 (PMC11789628; doi:10.1101/gr.278402.123)
Supplement: Supplement 3 [file Supplemental_Code_Postprocessing_IF.zip › Postprocessing_IF/ISWI-GFP_KDs/ChangeColor.ijm]

//run("Channels Tool...");
Property.set("CompositeProjection", "null");
Stack.setDisplayMode("color");
Stack.setChannel(1);
run("Red");
Stack.setChannel(2);
run("Yellow");
