# Supplementary material for: ISWI1 complex proteins facilitate developmental genome editing in Paramecium
Source: Genome Res. 2025 Jan;35(1):93–108. doi: 10.1101/gr.278402.123 (PMC11789628; doi:10.1101/gr.278402.123)
Supplement: Supplement 3 [file Supplemental_Code_Postprocessing_IF.zip › Postprocessing_IF/ISWI-GFP_KDs/Crop.ijm]

//get the path and the title of the current image
path = getDir("image"); 
imageTitle = getTitle();


//you need to crop the stack
makeRectangle(96, 139, 309, 206);
run("Specify...", "width=70 height=70 x=5.77 y=8.36 slice=1 scaled");
waitForUser("Place where to crop, then hit OK");
run("Crop");
saveAs("Tiff", path+File.separator+"crop-"+imageTitle);
