# Supplementary material for: ISWI1 complex proteins facilitate developmental genome editing in Paramecium
Source: Genome Res. 2025 Jan;35(1):93–108. doi: 10.1101/gr.278402.123 (PMC11789628; doi:10.1101/gr.278402.123)
Supplement: Supplement 3 [file Supplemental_Code_Postprocessing_IF.zip › Postprocessing_IF/ISWI-GFP_KDs/EnhanceSmooth.ijm]

//get the path and the title of the current image
path = getDir("image"); 
imageTitle = getTitle();

//adjust Brightness/contrast
Stack.setChannel(1);
run("Enhance Contrast", "saturated=0.35");
Stack.setChannel(2);
run("Enhance Contrast", "saturated=0.35");
run("Smooth", "stack");
saveAs("Tiff", path+File.separator+"AutoSmooth-"+imageTitle)
